# Supplementary material for: sEMG-Based Hand Posture Recognition and Visual Feedback Training for the Forearm Amputee
Source: Sensors (Basel). 2022 Oct 19;22(20):7984. doi: 10.3390/s22207984 (PMC9608765; doi:10.3390/s22207984)
Supplement: Supplementary file 1 [file sensors-22-07984-s001.zip]

Archive with 1 entries (1 files):
- sensors-1943080-supplementary.pdf
